# Supplementary material for: Imprinted Proteins as a Receptor in Fluorescent Sensing Microplate Assay for Herbicide Determination
Source: Biosensors (Basel). 2026 Mar 3;16(3):149. doi: 10.3390/bios16030149 (PMC13024476; doi:10.3390/bios16030149)
Supplement: Supplementary file 1 [file biosensors-16-00149-s001.zip]

Archive with 1 entries (1 files):
- biosensors-3972574-supplementary.pdf
